# Supplementary material for: Genome-wide analyses of multiple obesity-related cytokines and hormones informs biology of cardiometabolic traits
Source: Genome Med. 2021 Oct 7;13:156. doi: 10.1186/s13073-021-00971-2 (PMC8499470; doi:10.1186/s13073-021-00971-2)
Supplement: Supplementary file 1 — Additional file 1: Table S1: Number of samples per cohort and per obesity-related cytokine and hormone. Table S2: Total number of genome-wide significant (P-value < 5×10-8) loci detected in the discovery cohort, number of novel loci, and number of loci replicated in African Americans per trait and per model. Table S3: Variants at genome-wide significance of P-value < 5×10-8 with low MAF (<5%) before and after removal of high leverage points based on Cook's distance. Table S4: Variants at genome-wide significance of P-value < 5×10-8 per adipocytokine/hormone for the meta-analysis of discovery and replication cohorts combined. Table S5: Genome-wide significant loci from base model analyses with moderate or strong evidence for colocalization with eQTL data from GTEx. Table S6: Variants at genome-wide significance of P-value < 5×10-8 per adipocytokine/hormone for men only. Table S7: Variants at genome-wide significance of P-value < 5×10-8 per adipocytokine/hormone for women only. Table S8: Variants at genome-wide significance of P-value < 5×10-8 per adipocytokine/hormone for lean (BMI < 25.0 kg/m2) individuals only. Table S9: Variants at genome-wide significance of P-value < 5×10-8 per adipocytokine/hormone for overweight (BMI ≥ 25.0 kg/m2) individuals only. Table S10: Variants at genome-wide significance of P-value < 5×10-8 per adipocytokine/hormone for T2D controls only. Table S11: Variants at genome-wide significance of P-value < 5×10-8 per adipocytokine/hormone for T2D cases only. Table S12: Canonical pathways for genes annotated to genome-wide significant and suggestive loci in the base model [file 13073_2021_971_MOESM1_ESM.xlsx]

## Sheet: Table S1. Sample sizes
Table S1: Number of samples per cohort and per obesity-related cytokine and hormone.
Cytokine/hormone	Discovery cohort	Replication cohorts
	AADM (n=4432)	HUFS (n=1958)	ARIC (n=3029)	CFS (n=304)	JHS (n=1281)	MESA (n=1418)
Adipsin	3713	1846	--	--	--	--
Leptin	3745	1869	--	--	--	--
GIP	3751	1866	--	--	--	--
GLP-1	3783	1806	--	--	--	--
PAI-1	3807	--	124	303	--	167
Il-1RA	1339	883	--	--	--	--
IL-6	1263	875	--	282	--	1360
IL-10	1030	886	--	--	--	--
Insulin	2061	1923	3029	--	1281	1412
Glucagon	3730	1865	--	--	--	--
Ghrelin	3777	1858	--	--	--	--
Resistin	3754	1867	--	--	--	--
Visfatin	3742	1857	--	--	--	--
-- = Not available
AADM = Africa America Diabetes Mellitus study, HUFS = Howard University Family Study, ARIC = the Atherosclerosis Risk In Communities, CFS = the Cleveland Family Study, JHS = Jackson Heart Study, MESA = Multi-Ethnic Study of Atherosclerosis study

## Sheet: Table S2. Overview loci
Table S2: Total number of genome-wide significant (P-value < 5×10-8) loci detected in the discovery cohort, number of novel loci, and number of loci replicated in African Americans per trait and per model
	Adipsin	Leptin	GIP	GLP-1	PAI-1	IL1-RA	IL-6	IL-10	Insulin	Glucagon	Ghrelin	Resistin	Visfatin	Total (non-overlapping)
Base model
Total loci	13	4	6	5	3	1	1	0	NA	1	4	1	0	39
Novel loci	13	3	6	5	2	1	1	0	NA	1	4	0	0	36
Novel replicated (Novel loci available for replication)	1 (8)	0 (3)	0 (5)	0 (3)	0 (2)	0 (1)	0 (1)	NA	NA	0 (1)	0 (2)	NA	NA	1 (26)
Men
Total loci	24	0	0	2	0	1	1	1	12	3	3	2	1	50
Novel loci	24	0	0	2	0	1	1	1	11	3	3	1	1	48
Novel replicated (Novel loci available for replication)	2 (9)	NA	NA	1 (1)	NA	0 (1)	0 (1)	0 (1)	2 (8)	0 (3)	0 (1)	0 (0)	0 (1)	5 (26)
Women
Total loci	5	1	9	0	5	0	0	0	10	1	5	2	2	40
Novel loci	5	1	9	0	4	0	0	0	10	1	5	1	2	38
Novel replicated (Novel loci available for replication)	0 (3)	0 (1)	1* (5)	NA	0 (3)	NA	NA	NA	0 (6)	0 (0)	0 (0)	0 (0)	0 (1)	1* (19)
Lean
Total loci	5	5	2	2	2	0	0	0	17	4	3	1	1	42
Novel loci	5	5	2	2	1	0	0	0	17	4	3	0	1	40
Novel replicated (Novel loci available for replication)	0 (2)	0 (4)	0 (0)	0 (1)	0 (0)	NA	NA	NA	1 (12)	0 (3)	0 (1)	NA	0 (0)	1 (23)
Overweight
Total loci	9	3	11	3	3	0	2	0	11	2	4	1	1	49
Novel loci	9	3	11	3	2	0	2	0	11	2	4	0	1	47
Novel replicated (Novel loci available for replication)	1 (6)	0 (3)	0 (8)	0 (1)	0 (1)	NA	0 (2)	NA	0 (6)	0 (1)	0 (2)	NA	0 (1)	1 (31)
T2D controls
Total loci	6	0	15	1	2	2	1	1	13	7	2	2	1	53
Novel loci	6	0	15	1	1	2	1	1	13	7	2	1	1	51
Novel replicated (Novel loci available for replication)	0 (3)	NA	0 (7)	0 (1)	0 (1)	0 (1)	0 (1)	0 (1)	0 (10)	0 (4)	0 (2)	0 (1)	0 (1)	0 (33)
T2D cases
Total loci	19	1	1	0	3	0	0	0	NA	0	1	2	7	34
Novel loci	19	1	1	0	2	0	0	0	NA	0	1	1	7	32
Novel replicated (Novel loci available for replication)	NA	NA	NA	NA	NA	NA	NA	NA	NA	NA	NA	NA	NA	NA
Total (non-overlapping)
Total loci	69	13	41	13	12	3	5	2	61	18	22	5	13	276
Novel loci	69	12	41	13	11	3	5	2	60	18	22	4	13	272
Novel replicated (Novel loci available for replication)	3 (28)	0 (10)	1 (23)	1 (7)	0 (7)	0 (2)	0 (5)	0 (2)	3 (40)	0 (12)	0 (10)	0 (1)	0 (4)	8 (149)
* In local replication

## Sheet: Table S3. High leverage points
Table S3: Variants at genome-wide significance of P-value < 5×10-8 with low MAF (<5%) before and after removal of high leverage points based on Cook's distance
						Base Model			After removal of high leverage points based on Cook's D
SNP	Chr	Position GRCh37	Alleles ref/tested	NS	MAF	beta	SE	P-value	NS	MAF	beta	SE	P-value
Adipsin
rs115100304	2	234777140	C/G	3713	0.0265	-0.438	0.076	8.76e-09	3711	0.0266	-0.439	0.076	7.95e-09
rs183172404	17	20247428	G/A	3713	0.0392	0.371	0.065	1.44e-08	3711	0.0391	0.36	0.065	4.11e-08
rs539334014	11	13192725	G/A,T	3713	0.0234	-0.549	0.097	1.76e-08	3711	0.0234	-0.55	0.097	1.72e-08
rs180913374	2	132099516	C/T	3713	0.0116	0.734	0.133	3.87e-08	3711	0.0116	0.735	0.133	3.72e-08
rs145662005	17	70334651	G/C	3713	0.0122	0.698	0.127	4.2e-08	3711	0.0122	0.715	0.127	2.12e-08
GIP
rs12028926	1	8818438	C/G	3751	0.0183	-0.559	0.094	3e-09	3749	0.0183	-0.559	0.094	2.75e-09
rs62266118	3	115124821	A/G	3751	0.0211	-0.5	0.085	5.12e-09	3749	0.0211	-0.504	0.085	3.85e-09
rs17437121	1	23640663	A/G	3751	0.0219	0.499	0.09	3.46e-08	3749	0.0219	0.502	0.09	2.78e-08
rs17335662	11	11062119	C/T	3751	0.0162	-0.506	0.092	3.86e-08	3749	0.0162	-0.505	0.092	4.32e-08
rs182578321	9	85708499	C/T	3751	0.012	0.611	0.111	4.06e-08	3749	0.012	0.611	0.111	3.94e-08
rs988623129	18	44187314	ATACATATATACATATATG/A	3751	0.0229	0.46	0.084	4.56e-08	3749	0.0228	0.439	0.084	1.97e-07
GLP-1
rs1445210817	14	64071897	T/C	3783	0.0155	-0.704	0.128	3.75e-08	3782	0.0155	-0.716	0.128	2.24e-08
rs372701742	8	25463403	T/TA	3783	0.025	0.54	0.098	4.23e-08	3782	0.025	0.538	0.099	5.04e-08
Glucagon
rs10809430	9	11345807	C/G	3730	0.0138	0.59	0.106	2.91e-08	3728	0.0138	0.587	0.106	3.59e-08
Ghrelin
3:49318960	3	49318960	C/T	3777	0.0128	0.616	0.109	1.67e-08	3776	0.0128	0.618	0.109	1.56e-08
rs183921098	6	159981730	G/A	3777	0.0101	0.663	0.119	2.97e-08	3776	0.0101	0.662	0.119	3.03e-08
rs372331930	4	140418751	G/GT	3777	0.0343	0.365	0.067	4.42e-08	3776	0.0343	0.364	0.067	4.94e-08
No outliers were observed for the low MAF variants associated with IL-6
Chr = Chromosome, NS= Number of Samples, MAF = Minor Allele Frequency, SE = Standard Error

## Sheet: Table S4. Meta-analysis
Table S4: Variants at genome-wide significance of P-value < 5×10-8 per adipocytokine/hormone for the meta-analysis of discovery and replication cohorts combined
SNP	Chr	Position CRCh37	Alleles ref/tested	AFR/EAS/EUR/AMR	Functional class:Gene	Analysis	NS	MAF	beta	SE	P-value	Heterogeneity P-value
Adipsin
rs201751833	2	165079139	T/G	0.35/0.09/0.15/0.67	Intron:AC092684.1	AF	3713	0.2579	-0.191	0.031	5.51e-10
						AA	1846	0.47824	-0.1134	0.03738	0.002454
						Meta-analysis	5559	0.331069	-0.1589	0.0237	1.987e-11	0.103
rs113529034	7	146458922	T/C	NA	Intron:CNTNAP2	AF	3713	0.2346	-0.1787	0.03215	2.904e-08
						AA	1846	0.0245	-0.2107	0.1531	0.1691
						Meta-analysis	5559	0.164831	-0.1799	0.0315	1.081e-08	0.8564
Leptin
rs28954105	7	127891616	G/T	0.09/0.00/0.00/0.03	Intron:LEP	AF	3745	0.11192	-0.2187	0.03764	6.768e-09
						AA	1869	0.08216	-0.2176	0.06266	0.0005277
						Meta-analysis	5614	0.102012	-0.2175	0.0323	1.671e-11	0.9511
rs2166456	2	143043640	C/T	0.00/0.00/0.04/0.00	Intergenic	AF	3745	0.01276	0.4805	0.1042	4.169e-06
						AA	1869	0.02524	0.3715	0.1093	0.0006901
						Meta-analysis	5614	0.0169148	0.4264	0.0756	1.664e-08	0.4508
GIP
rs2496692	6	81293161	G/T	0.12/0.43/0.50/0.42	Intergenic	AF	3751	0.06292	-0.1809	0.04888	0.0002175
						AA	1859	0.1241	-0.2346	0.05358	1.259e-05
						Meta-analysis	5610	0.0831934	-0.2096	0.0361	6.404e-09	0.3834
PAI-1
rs113421429	7	100729247	C/T	0.18/0.00/0.00/0.00	Intron:TRIM56	AF	3807	0.2006	-0.2431	0.02946	2.159e-16
						AA	594	0.164099	-0.1511	0.0927	0.1031	0.8694
						Meta-analysis	4401	0.195673	-0.2347	0.0281	6.378e-17	0.7595
rs61654751	19	3436093	TG/T	0.13/0.00/0.00/0.00	Deletion:NFIC	AF	3807	0.10562	-0.2382	0.04077	5.579e-09
						AA	594	0.129924	0.1791	0.135	0.1847	0.3096
						Meta-analysis	4401	0.1089	-0.2333	0.039	2.279e-09	0.4716
IL1-RA
rs17014445	2	34205099	C/T	0.00/0.00/0.00/0.00	Intron:AC009499.1	AF	1339	0.06906	-0.113	0.07995	0.1579
						AA	883	0.11891	-0.7226	0.06874	1.999e-24
						Meta-analysis	2222	0.0888699	-0.4575	0.0522	1.803e-18	1.291e-08
rs7169299	15	28328733	C/T	0.08/0.00/0.00/0.01	Intron:OCA2	AF	1339	0.10138	0.05577	0.06525	0.3929
						AA	883	0.21008	-0.5017	0.05683	5.649e-18
						Meta-analysis	2222	0.144576	-0.2594	0.0429	1.445e-09	1.483e-10
rs6734238	2	113841030	A/G	0.46/0.05/0.41/0.33	Intergenic	AF	1339	0.45403	-0.1957	0.03905	6.092e-07
						AA	883	0.44734	-0.163	0.04689	0.0005342
						Meta-analysis	2222	0.451371	-0.1805	0.03	1.802e-09	0.5433
IL-6
rs1469557	8	10706801	C/T	0.16/0.13/0.20/0.10	Intergenic	AF	1263	0.17656	0.2352	0.05253	8.225e-06
						AA	2517	0.164638	0.1433	0.0391	0.0002484	0.7244
						Meta-analysis	3780	0.168621	0.1761	0.0314	1.992e-08	0.455
Glucagon
rs587761894	1	121482167	C/A	0.00/0.00/0.001/0.00	Intergenic	AF	3730	0.02553	-0.4599	0.1042	1.052e-05
						AA	1865	0.03976	-0.4413	0.1281	0.0005846
						Meta-analysis	5595	0.0302733	-0.4548	0.0808	1.787e-08	0.9381
Ghrelin
rs75920313	13	34177277	T/C	0.03/0.08/0.01/0.09	Intron:LINC00464	AF	3777	0.03526	-0.3088	0.06419	1.562e-06
						AA	1858	0.02129	-0.4947	0.1257	8.593e-05
						Meta-analysis	5635	0.0306537	-0.347	0.0572	1.24e-09	0.1864
rs111317322	18	9721889	T/C	0.01/0.01/0.01/0.00	Intron:RAB31	AF	3777	0.05046	0.2394	0.05324	7.103e-06
						AA	1858	0.0343	0.3153	0.09777	0.00128
						Meta-analysis	5635	0.0451316	0.257	0.0468	3.697e-08	0.4792
Resistin
rs3219175	19	7733855	G/A	0.14/0.17/0.01/0.01	Promotor:RETN	AF	3754	0.076	0.777	0.034	5.01e-111
						AA	1867	0.11572	0.8003	0.06124	2.111e-37
						Meta-analysis	5621	0.0891929	0.7835	0.0294	3.6e-156	0.7011
Visfatin
rs753396	17	41476843	C/T	0.57/0.43/0.23/0.46	Intron:ARL4D	AF	3742	0.33837	-0.1117	0.02553	1.252e-05
						AA	1842	0.42493	-0.1236	0.03554	0.0005179
						Meta-analysis	5584	0.366924	-0.1162	0.0207	2.077e-08	0.7612
P-values of loci passing the more stringent significance threshold of 1.32×10-9 in the discovery analyses have been indicated in bold.
Reported allele frequencies are from the Allele Frequency Aggregator (ALFA) (version 20200227123210) and from the 1000 Genomes Project (phase3 release V3+) when ALFA frequencies were not available.
SNP = Single Nucleotide Polymorphism, Chr = Chromosome, NS = Number of Samples, MAF = Minor Allele Frequency, INFO = imputation quality, AFR = African, EAS = East Asian, EUR = European, AMR = American, SE = Standard Error for the beta, AF = continental Africans, AA = African Americans, NA = Not Available.

## Sheet: Table S5. Colocalization
Table S5: Genome-wide significant loci from base model analyses with moderate or strong evidence for colocalization with eQTL data from GTEx
SNP	Chr	Position GRCh37	GWAS P-value	Functional class:Gene	Colocalizing gene(s)*	Tissue	PPH4^
Adipsin
rs115100304	2	234777140	8.76e-09	Intergenic	HJURP	Subcutaneous Adipose	0.908345
rs539334014	11	13192725	1.76e-08	Intergenic	RASSF10	Subcutaneous Adipose	0.815812
rs79750258	2	64909796	2.19e-08	Intron:SERTAD2	SERTAD2	Subcutaneous Adipose	1
rs145662005	17	70334651	4.2e-08	Intergenic	SOX9	Subcutaneous Adipose	0.943223
Leptin
rs28954105	7	127891616	6.77e-09	Intron:LEP	LRRC4, RBM28, PRRT4, IMPDH1	Subcutaneous Adipose	1
rs113453972	14	64123318	1.88e-08	Intergenic	WDR89, U3	Subcutaneous Adipose	0.960127
rs113453972	14	64123318	1.88e-08	Intergenic	U3	Visceral Omentum Adipose	0.984012
rs61258383	1	88355364	3.55e-08	Intergenic	RP11-60A14.1, PKN2	Subcutaneous Adipose	1
rs9894577	17	43223292	4.41e-08	Intergenic	ITGA2B, GPATCH8, MAP3K14, NMT1, PLCD3, AC002117.1, ACBD4, HEXIM1, AC142472.6, MAP3K14-AS1, RP13-890H12.2, CTD-2020K17.4	Subcutaneous Adipose	1
rs9894577	17	43223292	4.41e-08	Intergenic	CTD-2020K17.1, ACBD4	Visceral Omentum Adipose	0.955371
GIP
rs12028926	1	8818438	3e-09	Intron:RERE	ENO1	Visceral Omentum Adipose	0.998048
rs17437121	1	23640663	3.46e-08	Intron:HNRNPR	ZNF436, TCEA3	Visceral Omentum Adipose	1
rs17335662	11	11062119	3.86e-08	Intergenic	RP11-685M7.3	Visceral Omentum Adipose	0.999974
rs182578321	9	85708499	4.06e-08	Intergenic	RASEF, RP11-439K3.3	Subcutaneous Adipose	0.99447
GLP-1
rs73669122	9	129313248	1.41e-08	Intergenic	RP11-205K6.3, MAPKAP1, LMX1B, RP11-123K19.1	Subcutaneous Adipose	0.984793
PAI-1
rs113421429	7	100729247	5.86e-11	Intron:TRIM56	AP1S1	Visceral Omentum Adipose	0.998618
rs113421429	7	100729247	5.86e-11	Intron:TRIM56	VGF	Adrenal Gland	1
rs113421429	7	100729247	5.86e-11	Intron:TRIM56	AP1S1	Artery Aorta	0.999921
rs61654751	19	3436093	5.58e-09	Deletion:NFIC	GIPC3	Visceral Omentum Adipose	1
Ghrelin
rs150921599	2	72385239	2.6e-08	Intergenic	RPS20P10, SPR, CYP26B1	Subcutaneous Adipose	0.989453
rs183921098	6	159981730	2.97e-08	Intergenic	CYP26B1	Visceral Omentum Adipose	1
rs183921098	6	159981730	2.97e-08	Intergenic	WTAP	Adrenal Gland	0.997154
Resistin
rs3219175	19	7733855	5.01e-111	Promotor:RETN	CAMSAP3, RETN, CD209, CLEC4GP1	Visceral Omentum Adipose	1
rs3219175	19	7733855	5.01e-111	Promotor:RETN	RETN	Artery Aorta	0.981711
rs3219175	19	7733855	5.01e-111	Promotor:RETN	RETN	Artery Coronary	0.999082
rs3219175	19	7733855	5.01e-111	Promotor:RETN	RETN	Artery Tibial	1
*Multiple potential genes are listed where further resolution between genes was not possible
^A Posterior Probability of hypothesis 4 (PPH4) of ≥ 0.9 or PPH4 > 0.5 was considered as strong or moderate evidence for colocalization respectively
Tested tissues: Adipose Subcutaneous, Adipose Visceral Omentum, Adrenal Gland, Artery Aorta, Artery Coronary, Artery Tibial, Brain Amygdala, Brain Anterior cingulate cortex, Brain Caudate basal ganglia, Brain Cerebellar Hemisphere, Brain Cerebellum, Brain Cortex, Brain Frontal Cortex, Brain Hippocampus, Brain Hypothalamus, Brain Nucleus accumbens basal ganglia, Brain Putamen basal ganglia, Brain …

## Sheet: Table S6. Men
Table S6: Variants at genome-wide significance of P-value < 5×10-8 per adipocytokine/hormone for men only
SNP	Chr	Position CRCh37	Alleles ref/tested	NS	MAF	AFR/EAS/EUR/AMR	INFO	beta	SE	P-value	Heterogeneity P-value sex	Functional class:Gene	NS in AA	MAF in AA	P-value in AA	beta in AA	SE in AA	Heterogeneity P-value AA cohorts	PMID:population*
Adipsin
rs74441638	4	6681811	C/A	1510	0.15265	0.00/0.00/0.00/0.00	0.663916	-0.4068	0.05613	6.722e-13	5.406e-07	Intergenic	--	--	--	--	--	--	(novel)
rs78852323	19	55258460	G/T	1510	0.11864	0.05/0.00/0.00/0.01	0.725815	-0.4149	0.06099	1.477e-11	4.173e-07	Intron:KIR3DL1	724	0.04161	0.2432	-0.2144	0.1836	--	(novel)
rs527885640^	19	55256876	G/A	1510	0.0576	0.00/0.00/0.00/0.00	0.637966	-0.514	0.08923	1.017e-08	9.365e-05	Intron:KIR3DL1	724	0.02403	0.04344	-0.5388	0.2663	--	(novel)
rs150633550	3	165729735	AATTTATTTATTT/AATTT,A	1510	0.15798	NA	0.955955	-0.3233	0.04899	5.7e-11	0.1707	Intergenic	724	0.39119	0.2944	-0.05826	0.05552	--	(novel)
rs200286147	7	117532010	A/G	1510	0.18907	0.00/0.00/0.00/0.00	0.621325	-0.3379	0.05293	2.298e-10	0.0011	Intergenic	--	--	--	--	--	--	(novel)
8:47158106	8	47158106	G/C	1374	0.20169	NA	0.798973	-0.2962	0.04911	2.061e-09	0.0002884	Intergenic	--	--	--	--	--	--	(novel)
rs1203541584	10	2771228	C/T	1510	0.1223	NA	0.77144	-0.3406	0.05727	3.381e-09	0.001954	Intergenic	--	--	--	--	--	--	(novel)
rs576885438	18	67741401	G/GT	1374	0.05429	NA	0.858063	-0.5115	0.08628	3.781e-09	0.0002028	Intron:RTTN	--	--	--	--	--	--	(novel)
rs5832276	2	77582084	A/G	1510	0.25667	NA	0.724404	-0.26	0.04457	6.603e-09	0.01453	Intron:LRRTM4	--	--	--	--	--	--	(novel)
rs201969984	16	83810562	G/T	1510	0.2129	NA	0.703104	-0.2906	0.0501	8.061e-09	6.215e-05	Intron:CDH13	--	--	--	--	--	--	(novel)
rs182267720	9	136114344	C/T	1510	0.14879	0.00/0.00/0.00/0.00	0.723379	-0.3268	0.05665	9.699e-09	0.003906	Intergenic	--	--	--	--	--	--	(novel)
rs377137764	6	121773452	C/T	1510	0.17644	NA	0.746602	-0.2918	0.05133	1.571e-08	9.322e-05	Intergenic	--	--	--	--	--	--	(novel)
rs61848529	10	28924418	T/G	1510	0.41313	NA	0.792537	-0.225	0.03975	1.818e-08	0.02278	Intergenic	724	0.15532	0.02385	-0.2337	0.1032	--	(novel)
3:62784354	3	62784354	A/C	1510	0.12377	NA	0.725445	-0.3455	0.06144	2.224e-08	0.007189	Intron:CADPS	--	--	--	--	--	--	(novel)
rs2404036	8	134883137	T/C	1510	0.13547	0.30/0.96/0.63/0.71	0.813882	-0.3147	0.05598	2.244e-08	0.005219	Intergenic	724	0.33508	0.2775	0.06787	0.06246	--	(novel)
rs80101107	9	7174252	A/C	1510	0.27601	NA	0.682414	-0.2458	0.04372	2.244e-08	0.005009	Intron:KDM4C	--	--	--	--	--	--	(novel)
rs199890456	6	2914945	C/T	1374	0.22005	0/0/0/0	0.611864	-0.2849	0.05127	3.221e-08	0.4196	Intergenic	--	--	--	--	--	--	(novel)
rs2203640	4	104313826	T/C	1510	0.21947	0.50/0.00/0.31/0.00	0.992617	-0.234	0.04212	3.259e-08	8.241e-05	Intron:RP11-328K4.1	724	0.4405	0.4469	-0.0405	0.05322	--	(novel)
rs200818816	1	146810730	T/G	1510	0.22482	NA	0.630293	-0.2676	0.04826	3.459e-08	0.00332	Intergenic	--	--	--	--	--	--	(novel)
rs201843567	1	11570666	T/C	1510	0.28079	NA	0.647495	-0.2355	0.04257	3.71e-08	0.007565	Intron:PTCHD2	724	0.01837	0.6031	0.143	0.2749	--	(novel)
8:102149171	8	102149171	A/C	1510	0.20727	NA	0.670349	-0.2749	0.0498	3.99e-08	0.007962	Intergenic	--	--	--	--	--	--	(novel)
rs202243585	19	35488292	C/A	1510	0.2051	0.01/0.00/0.00/0.00	0.563245	-0.2851	0.05182	4.406e-08	0.001075	Intergenic	724	0.42393	0.6373	0.03629	0.07692	--	(novel)
rs113529034	7	146458922	T/C	1510	0.22858	NA	0.828689	-0.2544	0.04628	4.556e-08	0.107	Intron:CNTNAP2	724	0.02673	0.3904	0.1952	0.2272	--	(novel)
rs201442880	17	79112600	C/A	1510	0.26033	0.89/0.00/0.00/0.00	0.584709	-0.2555	0.04658	4.82e-08	0.007131	Intron:AATK	--	--	--	--	--	--	(novel)
GLP-1
rs2974224	19	48115761	A/C	1534	0.18214	0.17/0.17/0.13/0.26	0.960496	-0.259	0.04676	3.588e-08	1.859e-05	Intron:GLTSCR1	1199	0.13492	0.0009144	-0.2732	0.08204	--	(novel)
rs79796449	3	41579562	T/C	1534	0.01864	0.00/0.00/0.00/0.00	0.96527	0.7388	0.1346	4.782e-08	6.11e-08	Intron:ULK4	--	--	--	--	--	--	(novel)
IL1-RA
rs147294315	7	157110647	A/G	532	0.41114	0.38/0.00/0.04/0.00	0.974426	0.3494	0.06101	1.714e-08	2.775e-06	Intergenic	391	0.32628	0.4624	0.06048	0.08223	--	(novel)
IL-6
rs532193479	2	158996184	TGG/T	501	0.4011	0.39/0.17/0.11/0.09	0.932802	-0.36	0.06388	2.931e-08	9.457e-06	Intergenic	1146	0.283248	0.451	0.0355	0.0471	0.3514	(novel)
IL-10
rs868222994	7	156678050	G/A	381	0.18182	NA	0.561663	-0.7302	0.122	4.993e-09	4.293e-08	Intron:LMBR1	392	0.14324	0.3522	-0.1371	0.1473	--	(novel)
Insulin - T2D controls only
rs75005087	2	38147671	T/G	1545	0.01128	0.01/0.00/0.07/0.00	0.841698	-1.13	0.1858	1.469e-09	#	Intergenic	2596	0.0160064	0.3248	-0.1219	0.1238	0.2244	(novel)
rs56115383	11	17773717	C/G	1681	0.0177	0.01/0/0.16/0.00	0.895398	0.8512	0.1415	2.195e-09	4.507e-07	Intron:KCNC1	2596	0.037897	0.9438	0.0056	0.0792	0.291	(novel)
rs6795094	3	23739856	T/C	1681	0.03209	0.03/0.06/0.44/0.22	0.901684	-0.624	0.1082	9.44e-09	0.0001421	Intergenic	2596	0.10335	0.8127	-0.0116	0.049	0.4349	(novel)
rs370409575	1	247119667	C/T	1545	0.01136	0.00/0.00/0.00/0.00	0.791324	-1.154	0.2004	9.987e-09	5.553e-06	Intron:ZNF695	--	--	--	--	--	--	(novel)
rs12428438	13	101605129	A/G	1681	0.02522	0.09/0.16/0.39/0.23	0.893161	0.6541	0.116	2.027e-08	1.475e-06	Intron:NALCN-AS1	2596	0.0851107	0.03935	0.1028	0.0499	0.1959	(novel)
rs537764	7	28267663	G/A	1681	0.047	0.04/0.00/0.24/0.00	0.885504	0.5094	0.09042	2.067e-08	1.103e-05	Intron:JAZF1-AS1	2596	0.0889335	0.3198	-0.0547	0.055	0.1042	(novel)
rs78599746	3	262532	A/C	1681	0.01725	0.01/0.00/0.07/0.00	0.911281	0.8035	0.1433	2.382e-08	1.06e-05	Intron:CHL1	2596	0.0288126	0.05015	0.174	0.0888	0.8657	22581228: European ancestry
rs372899202	2	905441	G/T	1681	0.02012	0.02/0.02/0.02/0.00	0.511157	0.8984	0.1607	2.619e-08	4.779e-05	Intergenic	--	--	--	--	--	--	(novel)
rs140488904	11	112525280	C/T	1545	0.01074	0.00/0.00/0.00/0.00	0.780637	-1.005	0.1798	2.696e-08	#	Intergenic	--	--	--	--	--	--	(novel)
rs182632926	11	83195436	G/A	1681	0.01927	0.01/0.00/0.00/0.00	0.90063	0.7342	0.1314	2.708e-08	7.773e-05	Intron:DLG2	--	--	--	--	--	--	(novel)
rs34119529	2	96210459	G/A	1681	0.03902	0.08/0.50/0.38/0.00	0.767774	-0.5271	0.09497	3.309e-08	0.001739	Intergenic	2596	0.0841265	0.8651	-0.0089	0.0523	0.7237	(novel)
rs73216105	12	121519921	C/T	1681	0.0199	0.01/0.00/0.09/0.00	0.906204	0.7272	0.1312	3.46e-08	2.12e-06	Intergenic	2596	0.0290058	0.02918	0.1929	0.0885	0.8441	(novel)
Glucagon
rs35098345	4	105933882	C/T	1510	0.01278	0.01/0.00/0.17/0.00	0.868823	-0.9951	0.1752	1.603e-08	0.0003203	Intron:RP11-556I14.1	730	0.03699	0.2905	-0.1523	0.144	--	(novel)
rs13088775	3	69584785	G/A	1510	0.02041	0.04/0.00/0.05/0.00	0.529168	-0.9264	0.1684	4.467e-08	0.003554	Intergenic	730	0.02363	0.7983	-0.05256	0.2056	--	(novel)
rs12921999	16	34197985	G/C	1510	0.02795	0.03/0.07/0.48/0.29	0.86656	-0.6467	0.118	4.973e-08	0.0001079	Intergenic	730	0.09805	0.6144	0.048	0.09524	--	(novel)
Ghrelin
rs505974	3	189906773	T/C	1536	0.18011	0.19/0.49/0.3/0.24	0.983783	0.2833	0.04958	1.32e-08	0.000904	Intergenic	729	0.20302	0.04376	-0.1358	0.06724	--	(novel)
rs569393059	3	47154722	C/A	1536	0.01201	0.00/0.00/0.00/0.00	0.853464	0.9204	0.1625	1.762e-08	0.003789	Intron:SETD2	--	--	--	--	--	--	(novel)
rs368982289	3	113894204	ACATTCATGGTGG/A	1536	0.01335	0.01/0.00/0.00/0.00	0.913671	-0.9493	0.17	2.786e-08	5.396e-06	Intron:DRD3	--	--	--	--	--	--	(novel)
Resistin
rs3219175	19	7733855	G/A	1523	0.15609	0.14/0.17/0.01/0.01	0.843039	0.7499	0.05168	8.663e-45	0.4792	Promotor:RETN	733	0.121	9.94e-16	0.7921	0.09647	--	24123702, 22843503 & 27664181: Han Chinese, European ancestry, Japanese
rs186408007	4	134487003	G/A	1523	0.01138	0.00/0.00/0.00/0.00	0.919128	-0.4367	0.07954	4.687e-08	#	Intergenic	--	--	--	--	--	--	(novel)
Visfatin
rs115621777	11	83093633	G/A	1515	0.02589	0.01/0.00/0.00/0.00	0.89194	-0.8173	0.1373	3.232e-09	#	Intron:RP11-727A23.10	719	0.02159	0.4931	0.1477	0.2154	--	(novel)
P-values of loci passing the more stringent significance threshold of 1.32×10-9 in the discovery analyses have been indicated in bold.
^ Variant that replicated in AA, differing from variant best representing the locus.
# Heterogeneity P-value for the strata could not be calculated because of a too low MAF (<0.01) in women
-- could not be replicated in AA because the variant had been filtered out in the AA dataset either due to low MAF (<0.01) or during the quality control.
* In silico replication in GWAS catalog.
Reported allele frequencies are from the Allele Frequency Aggregator (ALFA) (version 20200227123210) and from the 1000 Genomes Project (phase3 release V3+) when ALFA frequencies were not available.
SNP = Single Nucleotide Polymorphism, Chr = Chromosome, NS = Number of Samples, MAF = Minor Allele Frequency, INFO = imputation quality, AFR = African, EAS = East Asian, EUR = European, AMR = American, SE = Standard Error for the beta, NA = Not Available.
Heterogeneity P-value strata was calculated in METAL for men and women
Heterogeneity P-value AA cohorts was calculated in METAL for the traits where multiple AA cohorts were meta-analyzed for replication (PAI-1, IL-6, Insulin)

## Sheet: Table S7. Women
Table S7: Variants at genome-wide significance of P-value < 5×10-8 per adipocytokine/hormone for women only
SNP	Chr	Position CRCh37	Alleles ref/tested	NS	MAF	AFR/EAS/EUR/AMR	INFO	beta	SE	P-value	Heterogeneity P-value sex	Functional class:Gene	NS in AA	MAF in AA	P-value in AA	beta in AA	SE in AA	Heterogeneity P-value AA cohorts	PMID:population*
Adipsin
rs116390629	7	105956858	G/A	2028	0.01403	0.04/0.00/0.00/0.00	0.770706	-0.9361	0.147	2.347e-10	0.0002035	Intergenic	1122	0.01905	0.1074	0.3417	0.2121	--	(novel)
4:184878658	4	184878658	C/T	2028	0.17056	NA	0.632028	-0.2991	0.05083	4.614e-09	0.005504	Intron:STOX2	--	--	--	--	--	--	(novel)
rs2848431	2	89885793	A/C	2028	0.01016	0.00/0.00/0.05/0.02	0.625332	1.167	0.2099	2.989e-08	#	Intergenic	--	--	--	--	--	--	(novel)
16:56956839	16	56956839	C/T	2203	0.03331	NA	0.498732	-0.6511	0.1179	3.776e-08	3.187e-05	Intergenic	1122	0.02921	0.5193	-0.1162	0.1802	--	(novel)
rs542998004	3	184423006	T/TTTTG	2203	0.47211	0.00/0.00/0.00/0.00	0.567021	0.2157	0.03941	4.965e-08	2.493e-06	Intergenic	1122	0.40519	0.3199	0.05796	0.05824	--	(novel)
Leptin
rs1174109184	14	79708411	G/A	2195	0.02876	NA	0.772569	-0.5565	0.1004	3.324e-08	0.002216	Intron:NRXN3	1132	0.10811	0.6202	0.03761	0.07587	--	(novel)
GIP
rs139302892	17	80803331	C/T	2056	0.0148	0.01/0.07/0.14/0.08	0.848158	0.9012	0.1348	2.913e-11	7.624e-07	Intron:TBCD	1127	0.03492	0.3015	0.1272	0.123	--	(novel)
rs140581181	3	54760915	G/A	2229	0.01199	0.00/0.00/0.00/0.00	0.775297	-0.8728	0.1512	8.971e-09	0.01397	Intron:CACNA2D3	--	--	--	--	--	--	(novel)
rs41307958	17	5336215	A/AT	2056	0.01004	0.00/0.00/0.00/0.00	0.872199	-0.9796	0.1734	1.825e-08	0.0003145	Downstream:RPAIN	--	--	--	--	--	--	(novel)
rs185489977	5	118301116	G/A	2056	0.01064	0.00/0.00/0.00/0.00	0.880852	-0.8935	0.1582	1.846e-08	#	Intron:DTWD2	--	--	--	--	--	--	(novel)
rs61949062	13	35909168	A/G	1296	0.01053	0.00/0.00/0.02/0.00	0.609752	-1.291	0.2292	1.973e-08	0.03116	Intron:NBEA	--	--	--	--	--	--	(novel)
rs7523148	1	188931828	A/C	2229	0.02676	0.09/0.45/0.37/0.50	0.778893	-0.5923	0.1069	3.314e-08	0.003975	Intron:RP11-373J16.1	1127	0.11806	0.6609	-0.03486	0.07945	--	(novel)
rs72698892	1	150486988	G/A	1123	0.01899	0.03/0.00/0.07/0.00	0.640921	-0.9725	0.176	3.641e-08	0.0006522	Intergenic	1127	0.01293	0.3296	-0.1938	0.1987	--	(novel)
rs4397350	7	56827291	T/C	2229	0.2848	0.03/0.00/0.07/0.00	0.970395	-0.1835	0.0334	4.36e-08	0.0001831	Intergenic	1127	0.27447	0.07518	0.08759	0.04918	--	(novel)
rs746586	14	92775967	C/T	2229	0.03884	0.12/0.00/0.43/0.00	0.994338	-0.4273	0.0778	4.412e-08	0.0452	Intergenic	1127	0.1069	0.3005	-0.07746	0.07479	--	(novel)
PAI-1
rs113421429	7	100729247	C/T	2263	0.20007	0.18/0.00/0.00/0.00	0.996164	-0.2396	0.03763	2.303e-10	0.9263	Intron:TRIM56	335	0.152984	0.1278	0.1865	0.1225	0.513	24578379 & 22990020: European ancestry
rs184929370	19	36757003	C/G	2263	0.01306	0.00/0.00/0.00/0.00	0.708736	-0.9937	0.1613	8.585e-10	3.743e-08	Intergenic	--	--	--	--	--	--	(novel)
rs34929	5	111307560	A/G	2263	0.04441	0.03/0.08/0.07/0.05	0.989402	-0.4218	0.07451	1.69e-08	0.0001653	Intron:NREP	284	0.0385841	0.13	-0.3319	0.2192	0.7058	(novel)
rs113718320	3	69756026	T/A	2263	0.06765	0.03/0.00/0.00/0.00	0.961464	-0.3377	0.06045	2.603e-08	0.002948	Intergenic	335	0.0559717	0.6389	0.0816	0.1738	0.5719	(novel)
rs8105858	19	3438724	C/G	2263	0.08384	0.13/0.00/0.00/0.00	0.956253	-0.308	0.05557	3.336e-08	0.05413	Intron:NFIC	335	0.121938	0.8114	-0.0474	0.1985	0.4474	(novel)
Insulin - T2D controls only
rs112549844	4	133935256	T/C	2462	0.01278	0.03/0.00/0.22/0.00	0.816882	0.9833	0.1398	2.573e-12	6.269e-07	Intergenic	3841	0.0464887	0.7007	-0.0227	0.0589	0.8445	(novel)
rs12915024	15	93486621	A/G	2462	0.01438	0.04/0.17/0.17/0.25	0.819704	-0.7598	0.1288	4.15e-09	0.1516	Intron:CHD2	3841	0.0377107	0.4758	-0.0464	0.0651	0.5415	(novel)
rs146520135	16	69824023	G/A	2462	0.01048	0.01/0.00/0.00/0.00	0.726681	-0.9237	0.1607	1.016e-08	0.00134	Intron:WWP2	--	--	--	--	--	--	(novel)
rs72962527	11	88446362	T/C	2462	0.01728	0.04/0.00/0.06/0.00	0.983181	0.6318	0.1109	1.365e-08	3.333e-05	Intron:GRM5	3841	0.0308498	0.9114	-0.0075	0.067	0.03524	(novel)
rs1986679	7	118825943	A/G	2462	0.0137	0.05/0.36/0.14/0.00	0.817468	0.7535	0.1331	1.694e-08	0.0007858	Intergenic	3841	0.0395354	0.1594	0.0904	0.0642	0.4712	(novel)
rs530241889	5	53438514	C/CCTAACATGCTCTTATGTTCCAG	2462	0.01359	0.005/0.00/0.00/0.00	0.873005	-0.8214	0.1455	1.824e-08	0.001779	Intron:ARL15	--	--	--	--	--	--	(novel)
rs12523758	6	22211674	C/T	2462	0.05252	0.03/0.50/0.05/0.00	0.992114	-0.3629	0.06526	2.979e-08	0.01131	Intergenic	3841	0.0536258	0.6295	-0.0282	0.0584	0.03019	(novel)
rs185486220	20	18995244	C/A	2462	0.01005	0.00/0.00/0.00/0.00	0.745885	-0.92	0.1665	3.638e-08	0.05679	Intergenic	--	--	--	--	--	--	(novel)
rs572463038	16	58824066	C/T	2462	0.0115	0.00/0.00/0.00/0.00	0.982205	-0.7613	0.1388	4.569e-08	0.0001247	Intron:RP11-410D17.2	--	--	--	--	--	--	(novel)
rs115858198	8	81861984	A/G	2462	0.0186	0.00/0.00/0.00/0.00	0.923819	0.6054	0.1107	4.946e-08	2.337e-07	Intergenic	2808	0.011589	0.5203	0.0777	0.1209	0.6715	(novel)
Glucagon
rs186513281	7	149720835	C/T	2220	0.01072	0.02/0.00/0.00/0.00	0.649193	0.9669	0.1749	3.635e-08	#	Intergenic	--	--	--	--	--	--	(novel)
Ghrelin
rs924940703	13	83176909	G/A	2066	0.09472	0.00/0.00/0.00/0.00	0.951125	-0.3375	0.05262	1.729e-10	0.0003422	Intergenic	--	--	--	--	--	--	(novel)
rs561180832	3	69945379	A/G	2066	0.01044	0.00/0.00/0.00/0.00	0.717875	-1.012	0.1705	3.43e-09	#	Intron:MITF	--	--	--	--	--	--	(novel)
rs184964877	16	82793111	T/C	2066	0.01032	0.01/0.00/0.00/0.00	0.953154	-0.9049	0.1596	1.62e-08	#	Intron:CDH13	--	--	--	--	--	--	(novel)
1:44202786	1	44202786	C/A	2066	0.10863	NA	0.602515	-0.3387	0.06059	2.544e-08	0.03063	Intron:ST3GAL3	--	--	--	--	--	--	(novel)
4:105815768	4	105815768	A/C	2241	0.01712	NA	0.581319	-0.8617	0.1544	2.691e-08	3.499e-06	Intron:P11-556I14.2	--	--	--	--	--	--	(novel)
Resistin
rs3219175	19	7733855	G/A	2231	0.15703	0.14/0.17/0.01/0.01	0.843039	0.7979	0.04394	7.863e-69	0.4792	Promotor:RETN	1134	0.112	8.26e-25	0.8213	0.07798	--	24123702, 22843503 & 27664181: Han Chinese, European ancestry, Japanese
10:132424586	10	132424586	G/A	1289	0.01078	NA	0.543656	-1.371	0.2418	1.627e-08	#	Intergenic	--	--	--	--	--	--	(novel)
Visfatin
rs114772318	22	46954243	G/A	2227	0.02049	0.03/0.00/0.00/0.00	0.989194	-0.6133	0.1086	1.835e-08	#	Intergenic	1123	0.01318	0.581	0.1097	0.1988	--	(novel)
rs149421484	14	23220798	G/A	2227	0.01156	0.01/0.00/0.00/0.00	0.834582	-0.861	0.1552	3.269e-08	#	Intron:CTD-2555K7.2	--	--	--	--	--	--	(novel)
P-values of loci passing the more stringent significance threshold of 1.32×10-9 in the discovery analyses have been indicated in bold.
# Heterogeneity P-value for the strata could not be calculated because of a too low MAF (<0.01) in men
-- could not be replicated in AA because the variant had been filtered out in the AA dataset either due to low MAF (<0.01) or during the quality control.
* In silico replication in GWAS catalog.
Reported allele frequencies are from the Allele Frequency Aggregator (ALFA) (version 20200227123210) and from the 1000 Genomes Project (phase3 release V3+) when ALFA frequencies were not available.
SNP = Single Nucleotide Polymorphism, Chr = Chromosome, NS = Number of Samples, MAF = Minor Allele Frequency, INFO = imputation quality, AFR = African, EAS = East Asian, EUR = European, AMR = American, SE = Standard Error for the beta, NA = Not Available.
Heterogeneity P-value strata was calculated in METAL for men and women
Heterogeneity P-value AA cohorts was calculated in METAL for the traits where multiple AA cohorts were meta-analyzed for replication (PAI-1, IL-6, Insulin)

## Sheet: Table S8. Lean
Table S8: Variants at genome-wide significance of P-value < 5×10-8 per adipocytokine/hormone for lean (BMI < 25.0 kg/m2) individuals only
SNP	Chr	Position CRCh37	Alleles ref/tested	NS	MAF	AFR/EAS/EUR/AMR	INFO	beta	SE	P-value	Heterogeneity P-value BMI status	Functional class:Gene	NS in AA	MAF in AA	P-value in AA	beta in AA	SE in AA	Heterogeneity P-value AA cohorts	PMID:population*
Adipsin
5:153347553	5	153347553	G/A	1547	0.18075	NA	0.857897	-0.3513	0.04871	8.6e-13	6.5e-08	Intergenic	--	--	--	--	--	--	(novel)
rs56358027	13	86641924	A/C	1547	0.30081	0.24/0.00/0.00/0.00	0.996375	0.2369	0.04067	6.958e-09	2.6e-05	Intron:RP11-30L8.1	605	0.23041	0.1545	0.1034	0.0725	--	(novel)
20:6859846	20	6859846	G/A	1547	0.0765	NA	0.845983	-0.4195	0.07237	8.191e-09	0.01426	Intergenic	--	--	--	--	--	--	(novel)
4:154489753	4	154489753	C/T	1547	0.13316	NA	0.73621	-0.3391	0.06031	2.227e-08	0.0003582	Intron:KIAA0922	--	--	--	--	--	--	(novel)
rs4806662	19	55839411	C/T	1547	0.19323	0.25/0.71/0.51/0.00	0.623648	-0.2903	0.0523	3.359e-08	0.001553	Intron:TMEM150B	605	0.40872	0.2553	0.09759	0.0857	--	(novel)
Leptin
rs7798566	7	141549317	A/G	1582	0.12969	0.00/0.00/0.00/0.00	1	-0.4888	0.05573	4.497e-18	0.4016	Intergenic	606	0.02822	0.5067	0.1194	0.1798	--	(novel)
rs34865977	1	243105960	G/A	1582	0.16264	0.01/0.00/0.00/0.00	0.919437	-0.3685	0.05098	7.547e-13	0.2076	Intergenic	606	0.05314	0.4846	0.1131	0.1617	--	(novel)
rs148039016	12	34277709	T/A	1582	0.13225	0.05/0.00/0.00/0.00	0.867644	-0.3249	0.05487	3.919e-09	0.3698	Intergenic	606	0.03639	0.1251	0.2438	0.1587	--	(novel)
rs139844812	22	17318409	A/G	1582	0.06174	0.01/0.00/0.00/0.00	0.8774	-0.4469	0.07877	1.664e-08	0.6902	Intergenic	--	--	--	--	--	--	(novel)
rs60794903	2	60402577	C/T	1582	0.07263	0.03/0.00/0.00/0.00	0.988849	0.3755	0.06839	4.67e-08	1.479e-06	Intergenic	606	0.06766	0.1174	0.1851	0.1181	--	(novel)
GIP
rs9467343	6	24891151	G/A	1548	0.0207	0.00/0.00/0.00/0.00	0.985846	-0.7191	0.1255	1.212e-08	9.992e-06	Intron:FAM65B	--	--	--	--	--	--	(novel)
rs115983374	3	69367693	A/G	1548	0.01915	0.01/0.00/0.00/0.00	0.84071	-0.7844	0.1412	3.236e-08	0.0002323	Intron:FRMD4B	--	--	--	--	--	--	(novel)
GLP-1
rs74025405	15	87212151	C/T	1565	0.01214	0.00/0.00/0.00/0.00	0.992575	-1.018	0.1699	2.565e-09	8.322e-05	Intron:AGBL1	--	--	--	--	--	--	(novel)
rs6816106	4	71473610	G/A	1565	0.07158	0.06/0.00/0.05/0.07	0.990968	0.4091	0.07003	6.28e-09	6.224e-07	Intergenic	568	0.07443	0.255	0.168	0.1475	--	(novel)
PAI-1
rs567159285	17	51695410	A/G	1572	0.01131	0.00/0.00/0.00/0.00	0.844362	1.062	0.1867	1.553e-08	#	Intergenic	--	--	--	--	--	--	(novel)
rs113421429	7	100729247	C/T	1572	0.2014	0.18/0.00/0.00/0.00	0.996164	-0.2569	0.04552	1.97e-08	0.599	Intron:TRIM56	94	0.139626	0.1059	0.3878	0.2399	0.4103	24578379 & 22990020: European ancestry
Insulin - T2D controls only
rs201435876	1	113563775	A/AG	974	0.01348	0.03/0.02/0.25/0.10	0.860083	1.445	0.2018	1.588e-12	9.662e-10	Intron:RP11-31F15.2	1563	0.0458563	0.5889	0.0482	0.0893	0.4911	(novel)
rs866817997	11	49008290	T/G	901	0.01077	0.00/0.00/0.00/0.00	0.717692	1.952	0.2808	6.711e-12	#	Intergenic	1563	0.0152931	0.9802	0.0049	0.1966	0.09898	(novel)
rs759790	2	96329256	C/A	974	0.03709	0.02/0.34/0.39/0.23	0.713949	-0.8506	0.1294	7.897e-11	0.004015	Intergenic	1563	0.066952	0.008425	-0.2044	0.0776	0.09331	(novel)
rs562673069	6	127104880	C/T	974	0.01024	0.00/0.00/0.00/0.00	0.911021	-1.534	0.2336	8.25e-11	#	Intron:RP11-73O6.4	--	--	--	--	--	--	(novel)
rs77458176	2	3059892	C/T	974	0.01034	0.00/0.00/0.10/0.00	0.760344	1.723	0.2724	3.842e-10	5.707e-09	Intron:AC019118.2	1563	0.019482	0.6049	0.0823	0.1591	0.1086	(novel)
rs187506962	9	26214478	G/A	901	0.01143	0.00/0.00/0.00/0.00	0.907589	-1.393	0.221	4.353e-10	#	Intergenic	--	--	--	--	--	--	(novel)
rs80081488	6	5952941	C/A	974	0.03958	0.06/0.08/0.02/0.00	0.957694	-0.7097	0.1176	2.269e-09	0.000283	Intergenic	1563	0.0323081	0.297	0.115	0.1103	0.9614	(novel)
rs4318109	13	42641307	T/A	974	0.01199	0.09/0.00/0.30/0.00	0.838234	-1.299	0.2163	2.702e-09	0.0009639	Intron:DGKH	1563	0.0528315	0.4072	-0.0682	0.0822		(novel)
rs78245018	18	52921662	T/C	974	0.02862	0.00/0.00/0.00/0.00	0.801374	0.8373	0.143	6.497e-09	0.001662	Intron:TCF4	--	--	--	--	--	--	(novel)
rs9371709	6	153893907	T/C	974	0.0374	0.04/0.50/0.46/0.30	0.966356	-0.7684	0.1315	7.005e-09	9.869e-08	Intergenic	1563	0.0994875	0.4849	-0.0428	0.0612	0.3954	(novel)
rs12435146	14	85455872	A/G	974	0.02623	0.07/0.00/0.28/0.00	0.867877	-0.8431	0.1461	1.073e-08	0.0003277	Intergenic	1563	0.0607472	0.8876	-0.011	0.0781	0.283	(novel)
rs2210328	9	110673070	A/G	974	0.01994	0.01/0.00/0.07/0.00	0.833912	1.073	0.1866	1.208e-08	4.743e-05	Intergenic	1563	0.0158978	-0.1444	0.1504	0.337	0.6169	(novel)
rs10401738	19	1010755	G/A	901	0.01634	0.00/0.00/0.00/0.00	0.976972	-1.194	0.2081	1.289e-08	3.951e-06	Exon:C19orf6	--	--	--	--	--	--	(novel)
rs142108645	10	53950701	C/T	974	0.02225	0.01/0.00/0.00/0.00	0.951169	-0.894	0.1575	1.814e-08	8.083e-05	Intron:PRKG1	--	--	--	--	--	--	(novel)
rs181139860	2	12486555	C/T	901	0.01079	0.01/0.00/0.12/0.06	0.866352	-1.382	0.2448	2.151e-08	#	Intron:AC096559.1	1563	0.0222654	0.584	0.0711	0.1298	0.9263	(novel)
rs62064237	17	69925498	C/T	901	0.01007	0.03/0.00/0.16/0.17	0.906308	1.369	0.2462	3.453e-08	#	Intergenic	1563	0.0307932	0.424	-0.0863	0.1079	0.6892	(novel)
rs9536749	13	55113496	A/G	974	0.03658	0.07/0.49/0.24/0.18	0.945067	-0.6429	0.1163	4.182e-08	8.075e-08	Intergenic	1563	0.0569423	0.7945	0.0205	0.0785	0.5861	(novel)
Glucagon
rs60335587	1	171650327	TC/T	1544	0.16953	NA	0.754554	0.3271	0.05455	2.521e-09	5.234e-07	Intergenic	601	0.14555	0.5349	0.0599	0.09647	--	(novel)
rs148733745	20	39072966	C/T	1544	0.01548	0.01/0.00/0.00/0.00	0.853776	-0.9058	0.1556	7.049e-09	9.084e-10	Intergenic	--	--	--	--	--	--	(novel)
rs7400417	13	114533746	G/A	1544	0.01049	0.01/0.41/0.17/0.18	0.554951	-1.268	0.2249	2.056e-08	1.962e-06	Intron:GAS6	601	0.01049	0.9111	-0.01895	0.1695	--	(novel)
rs58711093	3	190335702	T/C	1544	0.02461	0.03/0.00/0.00/0.00	0.979395	0.6456	0.1158	2.959e-08	1.242e-07	Intron:IL1RAP	601	0.03062	0.1463	-0.2738	0.1882	--	(novel)
Ghrelin
rs188072354	6	33772155	C/A	1557	0.0104	0.00/0.00/0.00/0.00	0.909905	-1.096	0.1806	1.62e-09	#	Intergenic	--	--	--	--	--	--	(novel)
rs565659039	3	121307328	AAAAAAAT/A	1557	0.03905	NA	0.831801	-0.5896	0.1062	3.31e-08	1.393e-05	Intergenic	597	0.03781	0.7912	0.04631	0.1749	--	(novel)
rs188222398	7	14796030	T/C	1557	0.01769	0.00/0.00/0.00/0.00	0.953068	0.7666	0.1399	4.943e-08	0.0004	Intron:DGKB	--	--	--	--	--	--	(novel)
Resistin
rs3219175	19	7733855	G/A	1560	0.15162	0.14/0.17/0.01/0.01	0.843039	0.8153	0.0526	1.68e-50	0.4095	Promotor:RETN	603	0.11559	3.114e-11	0.7253	0.1072	--	24123702, 22843503 & 27664181: Han Chinese, European ancestry, Japanese
Visfatin
1:227609683	1	227609683	A/T	1403	0.01376	NA	0.736762	-1.083	0.1976	4.974e-08	0.0004769	Intron:CTD-2090I13.1	--	--	--	--	--	--	(novel)
P-values of loci passing the more stringent significance threshold of 1.32×10-9 in the discovery analyses have been indicated in bold.
# Heterogeneity P-value for the strata could not be calculated because of a too low MAF (<0.01) in overweight individuals
-- could not be replicated in AA because the variant had been filtered out in the AA dataset either due to low MAF (<0.01) or during the quality control.
* In silico replication in GWAS catalog.
Reported allele frequencies are from the Allele Frequency Aggregator (ALFA) (version 20200227123210) and from the 1000 Genomes Project (phase3 release V3+) when ALFA frequencies were not available.
SNP = Single Nucleotide Polymorphism, Chr = Chromosome, NS = Number of Samples, MAF = Minor Allele Frequency, INFO = imputation quality, AFR = African, EAS = East Asian, EUR = European, AMR = American, SE = Standard Error for the beta, NA = Not Available.
Heterogeneity P-value strata was calculated in METAL for lean and overweight strata
Heterogeneity P-value AA cohorts was calculated in METAL for the traits where multiple AA cohorts were meta-analyzed for replication (PAI-1, IL-6, Insulin)

## Sheet: Table S9. Overweight
Table S9: Variants at genome-wide significance of P-value < 5×10-8 per adipocytokine/hormone for overweight (BMI ≥ 25.0 kg/m2) individuals only
SNP	Chr	Position CRCh37	Alleles ref/tested	NS	MAF	AFR/EAS/EUR/AMR	INFO	beta	SE	P-value	Heterogeneity P-value BMI status	Functional class:Gene	NS in AA	MAF in AA	P-value in AA	beta in AA	SE in AA	Heterogeneity P-value AA cohorts	PMID:population*
Adipsin
rs199890456	6	2914945	C/T	1995	0.2162	0.00/0.00/0.00/0.00	0.611864	-0.2675	0.04522	3.826e-09	0.6091	Intergenic	--	--	--	--	--	--	(novel)
rs79750258	2	64909796	T/G	2166	0.18083	0.64/0.75/0.75/0.83	0.614969	-0.2745	0.0465	4.142e-09	0.1132	Intron:SERTAD2	--	--	--	--	--	--	(novel)
rs201751833	2	165079139	T/G	2166	0.26348	0.35/0.09/0.15/0.67	0.798008	-0.2219	0.0383	7.86e-09	0.5087	Intron:AC092684.1	1241	0.48014	0.003552	-0.1314	0.04497	--	(novel)
rs139202852	17	68722729	G/A	2166	0.02014	0.03/0.00/0.00/0.00	0.940134	-0.6371	0.112	1.464e-08	4.81e-05	Intergenic	1241	0.01013	0.7976	0.05392	0.2102	--	(novel)
19:56542073	19	56542073	TC/T	2166	0.18016	NA	0.605986	-0.2639	0.04645	1.516e-08	0.008114	Intron:NLRP5	1241	0.29952	0.294	-0.06619	0.06305	--	(novel)
rs10224667	7	11439802	G/T,C	2166	0.05083	0.09/0.08/0.00/0.00	0.954183	-0.3874	0.06826	1.572e-08	0.8086	Intron:THSD7A	1241	0.07073	0.8216	0.01877	0.08324	--	(novel)
rs11568046	1	230838115	A/G	2166	0.01771	0.01/0.05/0.01/0.13	0.678742	-0.818	0.1448	1.812e-08	5.5e-05	Intergenic	--	--	--	--	--	--	(novel)
rs79299100	17	68699449	C/T	2166	0.01986	0.03/0.00/0.00/0.00	0.986732	-0.6253	0.1114	2.258e-08	6.084e-05	Intergenic	1241	0.0111	0.5701	0.1141	0.2009	--	(novel)
rs56047960	4	23762954	G/A	2166	0.06009	0.14/0.50/0.19/0.00	0.969101	-0.366	0.06655	4.26e-08	0.0004789	Intron:PPARGC1A	1241	0.12593	0.7834	-0.01782	0.06482	--	(novel)
Leptin
rs77586724	7	141551191	C/T	2163	0.07952	0.00/0.00/0.00/0.00	1	-0.5564	0.0569	3.924e-22	0.3981	Intergenic	1263	0.02779	0.08732	0.2228	0.1302	--	(novel)
rs148039016	12	34277709	T/A	2163	0.09795	0.05/0.00/0.00/0.00	0.867644	-0.3932	0.05282	1.409e-13	0.3698	Intergenic	1263	0.03387	0.1045	0.1844	0.1135	--	(novel)
rs12405634	1	243102900	C/T	2163	0.15855	0.14/0.50/0.00/0.00	0.984893	-0.3109	0.04317	8.132e-13	0.5791	Intergenic	1263	0.06645	0.3326	-0.09396	0.09693	--	(novel)
GIP
rs114711316	4	124638353	A/G	2034	0.01399	0.04/0.00/0.15/0.00	0.779251	-0.9052	0.1439	3.808e-10	0.0007898	Intergenic	1256	0.02902	0.3009	-0.1445	0.1396	--	(novel)
rs34491158	2	179804958	TG/T	2034	0.01046	0.08/0.00/0.32/0.00	0.948471	0.9088	0.1523	2.788e-09	0.0008852	Intron:CCDC141	1256	0.06497	0.6791	0.03611	0.08726	--	(novel)
rs146092590	5	40906733	A/T	2034	0.01099	0.00/0.00/0.00/0.00	0.924653	-0.9087	0.1555	5.812e-09	4.832e-08	Intergenic	--	--	--	--	--	--	(novel)
rs142646303	9	2736678	T/C	2203	0.01171	0.00/0.00/0.00/0.00	0.988216	0.8141	0.1395	6.075e-09	0.0005333	Intergenic	--	--	--	--	--	--	(novel)
rs746586	14	92775967	C/T	2203	0.03743	0.12/0.00/0.43/0.00	0.994338	-0.4529	0.07788	6.932e-09	0.01029	Intergenic	1256	0.11415	0.6441	0.03152	0.06821	--	(novel)
rs12550297	8	10291216	G/A	2203	0.01809	0.02/0.33/0.07/0.34	0.830832	-0.6896	0.1198	9.912e-09	2.157e-05	Exon:RP11-981G7.1	1256	0.01752	0.1561	-0.2247	0.1584	--	(novel)
rs199783050	11	93943174	GA/G	2203	0.03073	0.00/0.00/0.02/0.00	0.975723	0.5107	0.08996	1.551e-08	7.014e-06	Intergenic	1256	0.03016	0.223	0.155	0.1271	--	(novel)
rs79454364	12	123383716	T/C	2203	0.01155	0.01/0.50/0.04/0.00	0.736454	-0.8849	0.1562	1.666e-08	0.0002242	Intergenic	1256	0.01467	0.1461	0.2767	0.1903	--	(novel)
rs6694978	1	150919842	C/T	2203	0.01204	0.02/0.00/0.10/0.00	0.643525	-0.9365	0.1683	2.947e-08	2.233e-06	Intron:SETDB1	1256	0.11515	0.6771	0.02816	0.06761	--	(novel)
rs145947865	11	87902791	G/T	2203	0.01347	0.02/0.00/0.00/0.00	0.941302	0.7473	0.135	3.499e-08	0.00783	Intron:RAB38	--	--	--	--	--	--	(novel)
rs9886413	8	40266737	G/A	2203	0.04455	0.01/0.00/0.00/0.00	0.975459	-0.4037	0.07322	3.94e-08	0.01073	Intergenic	1256	0.03081	0.1188	-0.1923	0.1232	--	(novel)
GLP-1
rs138735525	6	75253541	G/T	2218	0.01096	0.03/0.00/0.00/0.00	0.862272	0.8596	0.1505	1.28e-08	#	Intron:RP11-554D15.1	--	--	--	--	--	--	(novel)
rs1039517590	19	2427702	G/C	2218	0.01579	NA	0.669658	0.8006	0.1434	2.625e-08	0.004116	UTR5:Exon:TIMM13	--	--	--	--	--	--	(novel)
rs149587005	8	4031445	G/C	2218	0.02529	0.03/0.00/0.00/0.00	0.84693	-0.5814	0.1061	4.74e-08	0.0001832	Intron:CSMD1	1230	0.0111	0.5683	-0.1205	0.2111	--	(novel)
PAI-1
rs16991894	19	3437071	C/G	2235	0.10474	0.21/0.00/0.00/0.02	0.955772	-0.3291	0.05271	5.124e-10	0.01388	Intron:NFIC	500	0.131097	0.2843	-0.1555	0.1453	0.9113	(novel)
rs113421429	7	100729247	C/T	2235	0.20003	0.18/0.00/0.00/0.00	0.996164	-0.2258	0.03777	2.609e-09	0.599	Intron:TRIM56	500	0.168699	0.08015	0.173	0.0989	0.8498	24578379 & 22990020: European ancestry
rs188777215	5	50107941	A/T	2235	0.01279	0.01/0.00/0.00/0.00	0.948779	0.8231	0.1474	2.661e-08	#	Intron:PARP8	--	--	--	--	--	--	(novel)
IL-6
rs7143528	14	73400840	T/C	743	0.29865	0.30/0.46/0.25/0.45	0.978319	0.3374	0.05921	1.745e-08	7.029e-05	Intron:DCAF4	1976	0.257087	0.7527	0.0116	0.0368	0.2346	(novel)
rs118061225	6	33950121	A/C	743	0.04408	0.07/0.20/0.03/0.28	0.716854	0.874	0.1545	2.198e-08	2.849e-09	Intergenic	1976	0.0443075	0.7432	0.0333	0.1018	0.554	(novel)
Insulin - T2D controls only
rs115318065	5	147152850	C/T	1087	0.03027	0.00/0.00/0.00/0.00	0.801075	-0.7784	0.1311	3.842e-09	0.00522	Intron:JAKMIP2	4874	0.0212116	0.9603	-0.0043	0.0863	0.4536	(novel)
rs35946814	2	128803063	C/T	1015	0.01389	0.13/1.00/0.49/0.00	0.771478	-1.144	0.195	5.847e-09	8.507e-06	Intergenic	4874	0.104977	0.4903	0.0243	0.0353	0.173	(novel)
rs143881716	4	98596850	G/A	1087	0.01589	0.00/0.00/0.00/0.00	0.545824	-1.079	0.1847	6.857e-09	8.259e-06	Intron:STPG2	--	--	--	--	--	--	(novel)
7:94338131	7	94338131	G/GA	1015	0.01288	NA	0.92845	-1.198	0.2057	7.595e-09	0.001654	Intergenic	--	--	--	--	--	--	(novel)
rs150558972	11	12240474	C/G	1015	0.01101	0.00/0.00/0.00/0.00	0.526593	-1.314	0.2267	8.963e-09	#	Intron:MICAL2	--	--	--	--	--	--	(novel)
6:130002456	6	130002456	C/T	1015	0.0103	NA	0.514226	1.431	0.2501	1.357e-08	#	Intron:ARHGAP18	--	--	--	--	--	--	(novel)
rs1127796	15	75193004	T/C	1087	0.0242	0.10/0.16/0.54/0.41	0.909627	-0.7749	0.1376	2.288e-08	0.004876	Utr3:Exon:FAM219B	4874	0.111405	0.01983	0.0791	0.034	0.4557	(novel)
rs144056970	12	15464238	TTTCTTTCTTTCTTTC/T	1087	0.01074	0.04/0.06/0.21/0.13	0.85772	1.184	0.2123	3.093e-08	5.942e-05	Intergenic	4874	0.0413033	0.8533	-0.0101	0.0548	0.1022	(novel)
rs6478447	9	122722840	T/A	1087	0.04512	0.04/0.43/0.52/0.40	0.791778	-0.676	0.1212	3.099e-08	6.116e-05	Intergenic	4874	0.112708	0.1116	0.0566	0.0356	0.04498	(novel)
rs10746102	12	108299501	T/C	1087	0.0718	0.06/0.48/0.05/0.13	0.938641	-0.4532	0.0813	3.129e-08	4.783e-06	Intergenic	4874	0.0575866	0.6729	0.0187	0.0442	0.76	(novel)
rs145464088	22	43846593	C/G	1087	0.0181	0.00/0.00/0.00/0.00	0.917934	-0.9764	0.1763	3.846e-08	0.008604	Intron:MPPED1	--	--	--	--	--	--	(novel)
Glucagon
rs976427	11	24259829	T/C	2186	0.03688	0.04/0.50/0.02/0.00	0.987964	-0.4843	0.08156	3.36e-09	0.9092	Intron:RP11-2F20.1	1264	0.03989	0.9034	-0.013	0.1072	--	(novel)
rs191584041	6	97178408	T/C	2186	0.01124	0.00/0.00/0.00/0.00	0.80325	-0.9152	0.1628	2.143e-08	0.369	Intergenic	--	--	--	--	--	--	(novel)
Ghrelin
rs199890456	6	2914945	C/T	2049	0.22121	0.00/0.00/0.00/0.00	0.611864	-0.3005	0.04385	9.311e-12	0.0006177	Intergenic	--	--	--	--	--	--	(novel)
rs2371998	3	30240149	A/G	2220	0.02349	0.08/0.00/0.22/0.34	0.927045	0.5615	0.09939	1.815e-08	4.971e-05	Intergenic	1261	0.07494	0.5694	-0.04381	0.07698	--	(novel)
rs148163559	6	145041999	C/G	2220	0.01196	0.00/0.00/0.00/0.00	0.994747	0.7685	0.1375	2.542e-08	0.0004921	Intron:UTRN	--	--	--	--	--	--	(novel)
rs141211387	1	47887226	G/A	2220	0.01494	0.00/0.00/0.00/0.00	0.919667	-0.7592	0.1372	3.487e-08	0.0008406	Intergenic	1261	0.02181	0.342	-0.1376	0.1448	--	(novel)
Resistin
rs3219175	19	7733855	G/A	2194	0.16022	0.14/0.17/0.01/0.01	0.843039	0.759	0.04351	6.271e-64	0.4095	Promotor:RETN	1264	0.11578	1.424e-29	0.8502	0.07338	--	24123702, 22843503 & 27664181: Han Chinese, European ancestry, Japanese
Visfatin
rs13340365	5	16426369	A/T	2202	0.01333	0.01/0.00/0.00/0.00	0.959077	-0.8158	0.1425	1.167e-08	0.0001859	Intron:RP1-167G20.1	1253	0.01704	0.7312	0.05668	0.165	--	(novel)
P-values of loci passing the more stringent significance threshold of 1.32×10-9 in the discovery analyses have been indicated in bold.
# Heterogeneity P-value for the strata could not be calculated because of a too low MAF (<0.01) in lean individuals
-- could not be replicated in AA because the variant had been filtered out in the AA dataset either due to low MAF (<0.01) or during the quality control.
* In silico replication in GWAS catalog.
Reported allele frequencies are from the Allele Frequency Aggregator (ALFA) (version 20200227123210) and from the 1000 Genomes Project (phase3 release V3+) when ALFA frequencies were not available.
SNP = Single Nucleotide Polymorphism, Chr = Chromosome, NS = Number of Samples, MAF = Minor Allele Frequency, INFO = imputation quality, AFR = African, EAS = East Asian, EUR = European, AMR = American, SE = Standard Error for the beta, NA = Not Available.
Heterogeneity P-value strata was calculated in METAL for lean and overweight strata
Heterogeneity P-value AA cohorts was calculated in METAL for the traits where multiple AA cohorts were meta-analyzed for replication (PAI-1, IL-6, Insulin)

## Sheet: Table S10. T2D controls
Table S10: Variants at genome-wide significance of P-value < 5×10-8 per adipocytokine/hormone for T2D controls only
SNP	Chr	Position CRCh37	Alleles ref/tested	NS	MAF	AFR/EAS/EUR/AMR	INFO	beta	SE	P-value	Heterogeneity P-value T2D status	Functional class:Gene	NS in AA	MAF in AA	P-value in AA	beta in AA	SE in AA	Heterogeneity P-value AA cohorts	PMID:population*
Adipsin
rs202183286	15	64880644	G/A	1893	0.16669	0.00/0.00/0.00/0.00	0.631779	-0.3218	0.05257	1.132e-09	0.002844	Intron:ZNF609	1643	0.3423	0.5608	-0.02863	0.04921	--	(novel)
rs111651263	7	93239919	T/C	1893	0.05153	0.04/0.00/0.00/0.00	0.992123	-0.4935	0.081	1.339e-09	0.004864	Intron:GNGT1	1643	0.08408	0.766	0.0222	0.07458	--	(novel)
9:29581594	9	29581594	A/G	1893	0.23793	NA	0.899151	-0.2364	0.0392	1.964e-09	0.01918	Intergenic	--	--	--	--	--	--	(novel)
rs372285687	21	16139242	A/G	1893	0.13949	0.00/0.00/0.00/0.00	0.666681	-0.3222	0.05545	7.275e-09	0.001887	Intergenic	--	--	--	--	--	--	(novel)
rs1057283371	7	9798425	C/A	1893	0.09584	0.00/0.00/0.00/0.00	0.930017	-0.3229	0.05819	3.288e-08	1.173e-05	Intron:AC060834.3	--	--	--	--	--	--	(novel)
rs1973446	18	51488619	T/C,A	1893	0.2567	0.00/0.00/0.00/0.00	0.992142	-0.2162	0.03911	3.658e-08	0.0996	Intergenic	1643	0.26727	0.823	-0.009113	0.04072	--	(novel)
GIP
rs746586	14	92775967	C/T	1907	0.03654	0.12/0.00/0.43/0.00	0.994338	-0.5439	0.08464	1.654e-10	0.0008725	Intergenic	1653	0.10945	0.4513	-0.04554	0.06044	--	(novel)
rs1118414	13	85970686	T/A	1907	0.01183	0.01/0.00/0.00/0.00	0.861151	1.049	0.1694	7.213e-10	5.068e-06	Intron:LINC00351	--	--	--	--	--	--	(novel)
rs77763171	8	24092307	A/C	1765	0.0104	0.01/0.00/0.11/0.00	0.675488	-1.097	0.1838	2.84e-09	6.113e-07	Intergenic	1653	0.02093	0.1745	0.2084	0.1534	--	(novel)
rs61856847	10	98526069	G/C	1765	0.01152	0.02/0.03/0.37/0.21	0.811638	1.072	0.1799	3.043e-09	3.357e-07	Intergenic	1653	0.08069	0.3503	0.0735	0.07867	--	(novel)
rs139990703	6	865369	C/T	1907	0.01426	0.01/0.00/0.00/0.00	0.862967	0.8831	0.151	5.85e-09	0.003858	Intergenic	--	--	--	--	--	--	(novel)
rs115057399	2	14450340	G/A	1765	0.01727	0.01/0.00/0.01/0.00	0.744852	-0.8648	0.1484	6.538e-09	1.157e-05	Intron:LINC00276	--	--	--	--	--	--	(novel)
rs11057671	12	125043791	G/A	1907	0.03235	0.06/0.38/0.36/0.33	0.963424	-0.5855	0.1023	1.229e-08	2.656e-05	Intergenic	1653	0.07441	0.1373	0.1005	0.06762	--	(novel)
rs12045034	1	200220794	A/C	1907	0.01416	0.06/0.48/0.17/0.19	0.926848	0.8055	0.141	1.289e-08	5.701e-07	Intergenic	1653	0.04155	0.6821	-0.03705	0.09043	--	(novel)
rs75187018	21	31259893	G/A	1765	0.0101	0.00/0.00/0.03/0.00	0.785528	1.11	0.1988	2.688e-08	#	Intron:GRIK1	--	--	--	--	--	--	(novel)
rs366809	20	45206189	G/A	1907	0.02095	0.02/0.05/0.21/0.14	0.725078	-0.6758	0.1212	2.823e-08	0.002989	Intron:SLC13A3	1653	0.04874	0.8373	0.01787	0.08704	--	(novel)
rs59042308	18	10439801	A/G	1907	0.01388	0.00/0.25/0.03/0.00	0.779099	0.8768	0.1574	2.908e-08	3.769e-08	Intergenic	--	--	--	--	--	--	(novel)
rs190961853	12	21575056	A/T	1907	0.01411	0.00/0.00/0.00/0.00	0.881629	-0.7918	0.1431	3.587e-08	0.0001234	Intergenic	--	--	--	--	--	--	(novel)
rs145270784	17	95191	AGTGT/A	1907	0.01927	0.01/0.06/0.03/0.03	0.743881	-0.6692	0.1211	3.687e-08	3.222e-05	Intron:RPH3AL	1653	0.01913	0.6832	-0.06281	0.1539	--	(novel)
2:83064725	2	83064725	C/G	1242	0.01379	NA	0.723472	-1.121	0.2031	3.865e-08	0.000124	Intergenic	--	--	--	--	--	--	(novel)
rs78721717	3	125797526	C/T	1907	0.01015	0.00/0.00/0.08/0.00	0.749278	1.028	0.1864	3.977e-08	0.005886	Intron:SLC41A3	--	--	--	--	--	--	(novel)
GLP-1
rs74130041	10	32035625	A/G	1923	0.03443	0.00/0.00/0.00/0.00	0.935504	-0.5432	0.09596	1.738e-08	2.379e-05	Intergenic	1923	0.03443	0.3815	-0.1308	0.1494	--	(novel)
PAI-1
rs1308136093	1	227637516	C/A	1936	0.03069	0.00/0.00/0.00/0.00	0.572619	-0.7028	0.1177	2.839e-09	3.511e-08	Intergenic	469	0.0758005	0.8299	0.0348	0.162	0.8581	(novel)
rs113421429	7	100729247	C/T	1936	0.20474	0.18/0.00/0.00/0.00	0.996164	-0.2395	0.04049	3.93e-09	0.8459	Intron:TRIM56	469	0.152292	0.3009	0.1089	0.1052	0.8212	24578379 & 22990020: European ancestry
IL-1RA
rs202017265	18	13515503	A/T	780	0.16314	0.21/0.28/0.29/0.17	0.706388	-0.4593	0.07914	9.445e-09	0.08401	Intron:C18orf1	883	0.12738	0.5984	-0.04422	0.08392	--	(novel)
rs552964654	21	9891930	G/C	780	0.23635	0.18/0.13/0.38/0.29	0.589935	0.3764	0.06722	2.981e-08	0.0004206	Intergenic	--	--	--	--	--	--	(novel)
IL-6
rs6091971	20	53414254	T/C	699	0.27586	0.18/0.00/0.01/0.00	0.929045	-0.3421	0.05946	1.308e-08	0.0001881	Intergenic	2199	0.191791	0.1468	0.0615	0.0424	0.3536	(novel)
IL-10
rs113520822	11	114481378	C/T	724	0.01844	0.02/0.00/0.00/0.00	0.87803	1.154	0.2036	2.112e-08	0.0005315	Intergenic	886	0.01668	0.9849	-0.003859	0.2044	--	(novel)
Insulin - T2D controls only
rs140488904	11	112525280	C/T	1916	0.01189	0.00/0.00/0.00/0.00	0.780637	-0.959	0.1545	6.46e-10	T2D controls only	Utr5:IL18	--	--	--	--	--	--	(novel)
rs201676855	7	40215839	A/AT	2061	0.03367	NA	0.953611	-0.5172	0.08764	4.21e-09	T2D controls only	Insertion:C7orf10	6437	0.0895834	0.2463	0.0374	0.0323	0.7596	(novel)
rs867414533	5	176230211	A/G	2061	0.0103	NA	0.789539	-0.9251	0.157	4.39e-09	T2D controls only	Intergenic	--	--	--	--	--	--	(novel)
rs62442506	7	2276917	G/A	2061	0.02447	0.08/0.00/0.22/0.00	0.893519	0.605	0.1035	5.82e-09	T2D controls only	Intron:FTSJ2	6437	0.0541701	0.93	0.0036	0.0407	0.3341	(novel)
rs13011737	2	40066622	G/A	2061	0.06781	0.13/0.04/0.47/0.33	0.845217	-0.3667	0.06321	7.61e-09	T2D controls only	Intergenic	6437	0.116344	0.2236	0.0376	0.0309	0.4068	(novel)
rs8086468	18	52856713	A/G	2061	0.02254	0.02/0.00/0.00/0.00	0.944594	0.623	0.1081	9.43e-09	T2D controls only	Intergenic	6437	0.0112482	0.951	0.0072	0.118	0.6298	(novel)
rs76616045	2	56697867	G/A	2061	0.02494	0.05/0.06/0.20/0.00	0.819908	-0.5971	0.1044	1.23e-08	T2D controls only	Intergenic	6437	0.0428923	0.3719	0.0439	0.0492	0.6239	(novel)
rs111257892	5	120985331	G/A	2061	0.01191	0.01/0.00/0.04/0.00	0.809322	0.903	0.1585	1.4e-08	T2D controls only	Intergenic	6437	0.0174534	0.4403	0.0642	0.0832	0.05195	(novel)
rs62181095	2	222207138	G/A	2061	0.01061	0.01/0.00/0.16/0.00	0.735392	-1.036	0.1847	2.3e-08	T2D controls only	Intergenic	6437	0.0312763	0.3259	-0.0569	0.058	0.4221	(novel)
rs115318065	5	147152850	C/T	2061	0.03361	0.00/0.00/0.00/0.00	0.801075	-0.5044	0.0903	2.63e-08	T2D controls only	Intron:JAKMIP2	6437	0.0203793	0.6952	-0.0303	0.0773	0.8319	(novel)
rs144851001	20	48422529	C/T	1916	0.01425	0.04/0.00/0.14/0.00	0.814864	-0.7933	0.1432	3.45e-08	T2D controls only	Intergenic	6437	0.0214143	0.8071	-0.0153	0.0626	0.2465	(novel)
rs13097624	3	188976655	G/A	2061	0.01835	0.07/0.00/0.32/0.00	0.800207	-0.7077	0.1283	3.91e-08	T2D controls only	Intron:TPRG1	6437	0.0646861	0.3896	-0.033	0.0383	0.3833	(novel)
rs369248421	1	10742368	G/A	2061	0.0109	0.00/0.00/0.00/0.00	0.869018	-0.8923	0.162	4.11e-08	T2D controls only	Intron:CASZ1	--	--	--	--	--	--	(novel)
Glucagon
rs9331404	10	68528542	C/CAA	1894	0.01213	0.01/0.01/0.19/0.10	0.783301	-0.9585	0.1569	1.199e-09	1.532e-06	Intron:CTNNA3	1658	0.03661	0.1179	0.1529	0.09771	--	(novel)
rs143040121	2	34106322	T/G	1753	0.01448	0.00/0.00/0.00/0.00	0.969074	0.8595	0.1418	1.612e-09	3.261e-06	Intron:AC009499.1	--	--	--	--	--	--	(novel)
rs8097872	18	54987344	T/C	1894	0.01202	0.01/0.00/0.06/0.00	0.893968	-0.9046	0.1561	7.976e-09	1.019e-05	Intergenic	1658	0.0144	0.1938	0.2014	0.1549	--	(novel)
rs13301588	9	16343150	G/A	1894	0.01861	0.03/0.00/0.31/0.00	0.884325	-0.7337	0.1287	1.392e-08	2.25e-05	Intergenic	1658	0.06328	0.448	0.05718	0.07533	--	(novel)
rs577401632	2	136161536	A/AAAGACCAAAGGTAGAT	1753	0.02185	0.00/0.00/0.00/0.00	0.618409	-1.125	0.1988	1.765e-08	4.148e-05	Intron:ZRANB3	--	--	--	--	--	--	(novel)
rs873293	3	87547508	A/G	1753	0.01132	0.07/0.28/0.34/0.28	0.753186	-1.071	0.1893	1.769e-08	4.564e-06	Intergenic	1658	0.0677	0.2777	0.08381	0.07718	--	(novel)
rs147760462	9	103796996	G/C	1753	0.01072	0.00/0.00/0.00/0.00	0.976679	-0.9355	0.1701	4.359e-08	#	Intron:RP11-35N6.1	--	--	--	--	--	--	(novel)
Ghrelin
rs115364440	3	144790757	G/A	1917	0.05198	0.03/0.00/0.00/0.00	0.981028	0.4262	0.07651	2.899e-08	0.0001144	Intergenic	1649	0.05528	0.337	-0.08002	0.08332	--	(novel)
rs143150052	17	14165020	T/A	1917	0.01964	0.00/0.00/0.02/0.00	0.91775	0.6715	0.1221	4.278e-08	3.682e-05	Intergenic	1649	0.01884	0.3534	-0.1291	0.1391	--	(novel)
Resistin
rs3219175	19	7733855	G/A	1923	0.15328	0.14/0.17/0.01/0.01	0.843039	0.7829	0.04722	8.125e-58	0.8388	Promotor:RETN	1658	0.11432	1.786e-35	0.8367	0.06574	--	24123702, 22843503 & 27664181: Han Chinese, European ancestry, Japanese
rs76477447	4	153527957	C/G	1923	0.11451	0.00/0.00/0.00/0.00	0.904018	-0.3027	0.05457	3.304e-08	0.0006646	Intergenic	1658	0.08691	0.8942	0.009756	0.07334	--	(novel)
Visfatin
rs114601076	7	50216361	A/G	1898	0.06048	0.01/0.00/0.00/0.00	0.957135	-0.3908	0.06966	2.313e-08	0.002151	Intergenic	1633	0.05889	0.2543	-0.08991	0.07884	--	(novel)
P-values of loci passing the more stringent significance threshold of 1.32×10-9 in the discovery analyses have been indicated in bold.
# Heterogeneity P-value for the strata could not be calculated because of a too low MAF (<0.01) in T2D cases
-- could not be replicated in AA because the variant had been filtered out in the AA dataset either due to low MAF (<0.01) or during the quality control.
* In silico replication in GWAS catalog.
Reported allele frequencies are from the Allele Frequency Aggregator (ALFA) (version 20200227123210) and from the 1000 Genomes Project (phase3 release V3+) when ALFA frequencies were not available.
SNP = Single Nucleotide Polymorphism, Chr = Chromosome, NS = Number of Samples, MAF = Minor Allele Frequency, INFO = imputation quality, AFR = African, EAS = East Asian, EUR = European, AMR = American, SE = Standard Error for the beta, NA = Not Available.
Heterogeneity P-value strata was calculated in METAL for T2D controls and T2D cases
Heterogeneity P-value AA cohorts was calculated in METAL for the traits where multiple AA cohorts were meta-analyzed for replication (PAI-1, IL-6, Insulin)

[truncated: 2 more sheets: Table S11. T2D cases, Table S12. Canonical pathways]
